# Supplementary material for: Identification of Human Proteins That Modify Misfolding and Proteotoxicity of Pathogenic Ataxin-1
Source: PLoS Genet. 2012 Aug 16;8(8):e1002897. doi: 10.1371/journal.pgen.1002897 (PMC3420947; doi:10.1371/journal.pgen.1002897)
Supplement: Table S1 — List of human genes encoding potential ATXN1 toxicity and aggregation modifiers. Genes encoding putative modifier proteins were predicted using the available literature information from modulator studies in lower model organisms. In addition, interaction partners of polyQ-containing disease proteins (ATXN1, ATXN2, ATXN3 and ATXN7) were selected as potential modulator proteins. (XLS) [file pgen.1002897.s015.xls]

## Sheet: Table
Table S1. List of human genes encoding potential ATXN1 toxicity and aggregation modifiers.
Gene Symbol	Source Organism	Disease Modifier	Gene ID (Human)	Gene Symbol (Human)	Interaction	Source publication	Selected for screening
ars-2	C. elegans	polyQ	16	AARS		1	x
phi-47	C. elegans	polyQ	32	ACACB		1
acn-1	C. elegans	polyQ	1636	ACE		1
act-4	C. elegans	polyQ	60	ACTB		1	x
act-2	C. elegans	polyQ	71	ACTG1		1	x
nsf-1	C. elegans	polyQ	104	ADARB1		1
phi-23	C. elegans	polyQ	10939	AFG3L2		1	x
dpy-14	C. elegans	polyQ	191	AHCY		1	x
phi-42	C. elegans	polyQ	85365	ALG2		1	x
apt-1	C. elegans	polyQ	164	AP1G1		1	x
phi-30	C. elegans	polyQ	372	ARCN1		1	x
phi-37	C. elegans	polyQ	498	ATP5A1		1	x
atp-2	C. elegans	polyQ	506	ATP5B		1	x
phi-38	C. elegans	polyQ	513	ATP5D		1	x
asb-2	C. elegans	polyQ	515	ATP5F1		1	x
phi-39	C. elegans	polyQ	10476	ATP5H		1	x
vha-5	C. elegans	polyQ	50617	ATP6V0A4		1
phi-51	C. elegans	polyQ	523	ATP6V1A		1
vha-12	C. elegans	polyQ	526	ATP6V1B2		1	x
vha-8	C. elegans	polyQ	529	ATP6V1E1		1	x
phi-52	C. elegans	polyQ	51606	ATP6V1H		1	x
cct-2	C. elegans	polyQ	10576	CCT2		1	x
cct-4	C. elegans	polyQ	10575	CCT4		1
cct-5	C. elegans	polyQ	22948	CCT5		1	x
cct-6	C. elegans	polyQ	908	CCT6A		1
cct-7	C. elegans	polyQ	10574	CCT7		1	x
phi-7	C. elegans	polyQ	988	CDC5L		1	x
phi-24	C. elegans	polyQ	27243	CHMP2A		1	x
phi-27	C. elegans	polyQ	128866	CHMP4B		1	x
ntl-1	C. elegans	polyQ	23019	CNOT1		1
phi-12	C. elegans	polyQ	51340	CRNKL1		1
imb-5	C. elegans	polyQ	1434	CSE1L		1	x
dab-1	C. elegans	polyQ	1601	DAB2		1	x
hel-1	C. elegans	polyQ	10212	DDX39		1	x
dhc-1	C. elegans	polyQ	146754	DNAH2		1	x
rme-8	C. elegans	polyQ	23317	DNAJC13		1
bli-3	C. elegans	polyQ	50506	DUOX2		1
eft-4	C. elegans	polyQ	1917	EEF1A2		1	x
eft-2	C. elegans	polyQ	1938	EEF2		1	x
phi-17	C. elegans	polyQ	8894	EIF2S2		1	x
eif-2	C. elegans	polyQ	1968	EIF2S3		1	x
eif-3	C. elegans	polyQ	3646	EIF3E		1	x
phi-2	C. elegans	polyQ	1974	EIF4A2		1	x
phi-18	C. elegans	polyQ	1983	EIF5		1	x
phi-21	C. elegans	polyQ	2107	ETF1		1	x
phi-43	C. elegans	polyQ	2184	FAH		1	x
frs-2	C. elegans	polyQ	10056	FARSB		1	x
phi-46	C. elegans	polyQ	2194	FASN		1	x
gei-13 Β	C. elegans	polyQ	93986	FOXP2		1	x
phi-34	C. elegans	polyQ	8729	GBF1		1
phi-19	C. elegans	polyQ	23708	GSPT2		1	x
phi-58	C. elegans	polyQ	23560	GTPBP4		1	x
phi-50	C. elegans	polyQ	3157	HMGCS1		1
let-767	C. elegans	polyQ	51144	HSD17B12		1	x
hsp-1	C. elegans	polyQ	3312	HSPA8		1	x
hsp-6	C. elegans	polyQ	3313	HSPA9		1	x
imb-3	C. elegans	polyQ	3843	IPO5		1	x
sym-5 Β	C. elegans	polyQ	131578	LRRC15		1
mep-1	C. elegans	polyQ	51586	MED15		1	x
phi-49	C. elegans	polyQ	4351	MPI		1	x
phi-29	C. elegans	polyQ	8775	NAPA		1	x
rps-14	C. elegans	polyQ	51594	NBAS		1
phi-35	C. elegans	polyQ	284086	NEK8		1	x
phi-9	C. elegans	polyQ	4809	NHP2L1		1	x
lit-1	C. elegans	polyQ	51701	NLK		1	x
cky-1	C. elegans	polyQ	266743	NPAS4		1
phi-45	C. elegans	polyQ	50814	NSDHL		1	x
npp-8	C. elegans	polyQ	9631	NUP155		1	x
ran-4	C. elegans	polyQ	10204	NUTF2		1	x
lpd-7	C. elegans	polyQ	23481	PES1		1	x
age-1	C. elegans	polyQ	5290	PIK3CA		2	x
phi-13	C. elegans	polyQ	5356	PLRG1		1	x
phi-14	C. elegans	polyQ	5431	POLR2B		1
phi-15	C. elegans	polyQ	10113	PREB		1	x
phi-53	C. elegans	polyQ	5557	PRIM1		1	x
phi-5	C. elegans	polyQ	26121	PRPF31		1	x
prp-8	C. elegans	polyQ	10594	PRPF8		1	x
pas-6	C. elegans	polyQ	5682	PSMA1		1	x
pas-4	C. elegans	polyQ	5688	PSMA7		1	x
pbs-4	C. elegans	polyQ	5690	PSMB2		1	x
pbs-3	C. elegans	polyQ	5691	PSMB3		1	x
pbs-1	C. elegans	polyQ	5694	PSMB6		1	x
pbs-2	C. elegans	polyQ	5695	PSMB7		1	x
pbs-5	C. elegans	polyQ	5696	PSMB8		1	x
rpt-5	C. elegans	polyQ	5702	PSMC3		1	x
rpn-6	C. elegans	polyQ	5717	PSMD11		1	x
rpn-11	C. elegans	polyQ	10213	PSMD14		1	x
rpn-8	C. elegans	polyQ	5713	PSMD7		1	x
ptc-1	C. elegans	polyQ	5727	PTCH1		1	x
hlh-13	C. elegans	polyQ	256297	PTF1A		1
rab-1	C. elegans	polyQ	5861	RAB1A		1	x
rab-5 Β	C. elegans	polyQ	5869	RAB5B		1	x
ran-1	C. elegans	polyQ	5901	RAN		1	x
nhr-23	C. elegans	polyQ	6097	RORC		1	x
rpl-10	C. elegans	polyQ	6134	RPL10		1	x
rpl-11	C. elegans	polyQ	6135	RPL11		1	x
rpl-13	C. elegans	polyQ	6137	RPL13		1	x
rpl-14	C. elegans	polyQ	9045	RPL14		1	x
rpl-15	C. elegans	polyQ	6138	RPL15		1	x
rpl-17	C. elegans	polyQ	6139	RPL17		1	x
rpl-18	C. elegans	polyQ	6141	RPL18		1	x
rpl-20	C. elegans	polyQ	6142	RPL18A		1	x
rpl-19	C. elegans	polyQ	6143	RPL19		1	x
rpl-21	C. elegans	polyQ	729402	RPL21P16		1
rpl-22	C. elegans	polyQ	6146	RPL22		1	x
rpl-23	C. elegans	polyQ	9349	RPL23		1	x
rpl-24	C. elegans	polyQ	6152	RPL24		1	x
rpl-26	C. elegans	polyQ	51121	RPL26L1		1	x
rpl-31	C. elegans	polyQ	6160	RPL31		1	x
rpl-39	C. elegans	polyQ	6170	RPL39		1	x
rpl-5	C. elegans	polyQ	6125	RPL5		1	x
rpl-6	C. elegans	polyQ	6128	RPL6		1	x
rpl-7	C. elegans	polyQ	6130	RPL7A		1	x
rpl-7	C. elegans	polyQ	653702	RPL7P9		1
rpl-8	C. elegans	polyQ	6132	RPL8		1	x
rpa-0	C. elegans	polyQ	6175	RPLP0		1	x
rps-10	C. elegans	polyQ	6204	RPS10		1	x
rps-12	C. elegans	polyQ	6206	RPS12		1	x
rps-15	C. elegans	polyQ	6209	RPS15		1
rps-16	C. elegans	polyQ	6217	RPS16		1	x
rps-18	C. elegans	polyQ	6222	RPS18		1
rps-19	C. elegans	polyQ	6223	RPS19		1	x
rps-2	C. elegans	polyQ	6187	RPS2		1	x
rps-21	C. elegans	polyQ	6227	RPS21		1	x
rps-26	C. elegans	polyQ	728937	RPS26P25		1
phi-32	C. elegans	polyQ	6233	RPS27A		1	x
rps-3	C. elegans	polyQ	6188	RPS3		1	x
rps-1	C. elegans	polyQ	6189	RPS3A		1	x
rps-5	C. elegans	polyQ	6193	RPS5		1	x
rps-0	C. elegans	polyQ	3921	RPSA		1	x
phi-26	C. elegans	polyQ	23256	SCFD1		1	x
phi-8	C. elegans	polyQ	10946	SF3A3		1	x
phi-11	C. elegans	polyQ	23451	SF3B1		1
phi-6	C. elegans	polyQ	23450	SF3B3		1	x
sap-49 Β	C. elegans	polyQ	10262	SF3B4		1	x
phi-28	C. elegans	polyQ	9342	SNAP29		1	x
phi-10	C. elegans	polyQ	23020	SNRNP200		1
snr-2	C. elegans	polyQ	6628	SNRPB		1	x
snr-4	C. elegans	polyQ	6633	SNRPD2		1	x
snr-1	C. elegans	polyQ	6634	SNRPD3		1	x
snr-5	C. elegans	polyQ	6636	SNRPF		1	x
snr-7	C. elegans	polyQ	6637	SNRPG		1	x
skp-1	C. elegans	polyQ	22938	SNW1		1	x
phi-56	C. elegans	polyQ	28972	SPCS1		1	x
phi-20	C. elegans	polyQ	60559	SPCS3		1	x
phi-16	C. elegans	polyQ	11198	SUPT16H		1
cct-1	C. elegans	polyQ	6950	TCP1		1	x
tfg-1	C. elegans	polyQ	10342	TFG		1	x
phi-41	C. elegans	polyQ	23483	TGDS		1	x
phi-61	C. elegans	polyQ	7148	TNXB		1	x
tba-1	C. elegans	polyQ	7846	TUBA1A		1	x
uaf-2	C. elegans	polyQ	7307	U2AF1		1	x
uba-1	C. elegans	polyQ	7317	UBA1		1	x
phi-44	C. elegans	polyQ	7381	UQCRB		1	x
phi-33	C. elegans	polyQ	9101	USP8		1
phi-31	C. elegans	polyQ	7415	VCP		1	x
phi-25	C. elegans	polyQ	9525	VPS4B		1	x
phi-4	C. elegans	polyQ	56949	XAB2		1	x
lir-1	C. elegans	polyQ	124961	ZFP3		1
CG5166	D. melanogaster	polyQ	6311	ATXN2		3
cpo	D. melanogaster	ataxin-1	130749	CPO		4
dCtBP	D. melanogaster	ataxin-1	1487	CTBP1		4	x
DNAJ1 64EF	D. melanogaster	ataxin-1	11080	DNAJB4		4	x
dTPR2	D. melanogaster	polyQ	7266	DNAJC7		5	x
CG7231	D. melanogaster	polyQ	167555	FAM151B		3
P35	D. melanogaster	ataxin-1	2220	FCN2		3
Rpd3	D. melanogaster	ataxin-1	3066	HDAC2		4	x
Hsp70	D. melanogaster	polyQ	3303	HSPA1A		3, 6	x
Pap/Trap	D. melanogaster	ataxin-1	23389	MED13L		4
mub	D. melanogaster	ataxin-1	54039	PCBP3		4
pum	D. melanogaster	ataxin-1	9698	PUM1		3, 4	x
nup44A	D. melanogaster	ataxin-1	81929	SEH1L		4	x
Sin3A	D. melanogaster	ataxin-1	25942	SIN3A		4	x
dSir2	D. melanogaster	ataxin-1	23411	SIRT1		4	x
Ubi63E	D. melanogaster	ataxin-1	7316	UBC		3, 4	x
dUbc-E2H	D. melanogaster	ataxin-1	7328	UBE2H		4	x
dYT521-B	D. melanogaster	ataxin-1	91746	YTHDC1		4	x
Hsp70	M. musculus	ataxin-1	3306	HSPA2		3	x
cmk1	S. cerevisiae	huntingtin	8536	CAMK1		7	x
cps1	S. cerevisiae	huntingtin	1373	CPS1		7	x
cit2	S. cerevisiae	huntingtin	1431	CS		7	x
mbf1	S. cerevisiae	huntingtin	8721	EDF1		8	x
gda1	S. cerevisiae	huntingtin	957	ENTPD5		7	x
fpr2	S. cerevisiae	huntingtin	2286	FKBP2		7	x
gsh2	S. cerevisiae	huntingtin	2937	GSS		7	x
ayr1	S. cerevisiae	huntingtin	3294	HSD17B2		7
ydr287w	S. cerevisiae	huntingtin	3612	IMPA1		8	x
bna4	S. cerevisiae	huntingtin	8564	KMO		8	x
sam2	S. cerevisiae	huntingtin	4143	MAT1A		7	x
kgd1	S. cerevisiae	huntingtin	4967	OGDH		7	x
rdh54	S. cerevisiae	huntingtin	25788	RAD54B		8	x
vps53	S. cerevisiae	huntingtin	55275	VPS53		8	x
			9114	ATP6V0D1	ATXN1	9	x
			23587	C17orf81	ATXN1	9	x
			84970	C1orf94	ATXN1	9	x
			8812	CCNK	ATXN1	9	x
			1072	CFL1	ATXN1	9	x
			1398	CRK	ATXN1	9	x
			9802	DAZAP2	ATXN1	9	x
			9086	EIF1AY	ATXN1	9	x
			56478	EIF4ENIF1	ATXN1	9	x
			955	ENTPD6	ATXN1	9	x
			79869	FLJ12529	ATXN1	9	x
			25801	GCA	ATXN1	9	x
			9798	KIAA0174	ATXN1	9	x
			59349	KLHL12	ATXN1	9	x
			8861	LDB1	ATXN1	9	x
			11051	NUDT21	ATXN1	9	x
			9883	POM121	ATXN1	9	x
			23518	R3HDM1	ATXN1	9	x
			5886	RAD23A	ATXN1	9	x
			23132	RAD54L2	ATXN1	9	x
			11069	RAPGEF4	ATXN1	9	x
			23543	RBM9	ATXN1	9	x
			11030	RBPMS	ATXN1	9	x
			84528	RHOXF2	ATXN1	9	x
			9701	SAPS2	ATXN1	9	x
			79048	SECISBP2	ATXN1	9	x
			6720	SREBF1	ATXN1	9	x
			9779	TBC1D5	ATXN1	9	x
			7186	TRAF2	ATXN1	9	x
			22954	TRIM32	ATXN1	9	x
			7205	TRIP6	ATXN1	9	x
			11338	U2AF2	ATXN1	9	x
			10477	UBE2E3	ATXN1	9	x
			7329	UBE2I	ATXN1	9	x
			56893	UBQLN4	ATXN1	9	x
			55249	YY1AP1	ATXN1	9	x
			11244	ZHX1	ATXN1	9	x
			166	AES	ATXN1L	9	x
			1488	CTBP2	ATXN1L	9	x
			9463	PICK1	ATXN1L	9	x
			7917	BAT3	ATXN2	9	x
			23424	TDRD7	ATXN2	9	x
			30834	ZNRD1	ATXN2	9	x
			80262	C16orf70	ATXN3	9	x
			56943	ENY2	ATXN7	9	x
Note. The modifier genes were obtained from 9 different publications (column G) corresponding to four model organisms
(Mus musculus, Drosophila melanogaster, Caenorhabditis elegans and Saccharomyces cerevisiae). All collected
modifier genes were mapped to human genes using the Homologene database (build version 57). In addition,
direct interactors of ATXN1, 2, 3 and 7 proteins, found in a recent yeast two-hybrid study (9), are included as
potential candidates modifying mutant ATCN1 induced toxicity and aggregation.
Source publications
1	Nollen et al. (2004), PNAS 101, 6403-6408
2	Morley et al. (2002), PNAS 99, 10417-10422
3	Ghosh and Feany, (2004) HMG 13, 2011-2018
4	Fernandez-Funez et al., (2000) Nature 408, 101-106
5	Kazemi-Esfarjani and Benzer, Sciene (2000), 1837-1840
6	Warrick et al. (1998) Cell 93, 939-949
7	Willingham et al. (2003), Science 302, 1769-1772
8	Giorgini et al. (2005), Nature Genetics 37, 526-531
9	Lim et al. (2006), Cell 125, 801-814
