# Supplementary material for: Identification of Human Proteins That Modify Misfolding and Proteotoxicity of Pathogenic Ataxin-1
Source: PLoS Genet. 2012 Aug 16;8(8):e1002897. doi: 10.1371/journal.pgen.1002897 (PMC3420947; doi:10.1371/journal.pgen.1002897)
Supplement: Table S2 — Human genes encoding YFP-ATXN1Q82NT toxicity or aggregation modulators. The genes encoding YFP-ATXN1Q82NT toxicity modulators were initially identified in cDNA overexpression experiments in COS-1 cells. In further studies their effects on YFP-ATXN1Q82NT aggregation was investigated. Finally, we examined whether identified YFP-ATXN1Q82NT toxicity modulators also influence YFP-ATXN3Q73 toxicity and aggregation in COS-1 cells. (XLS) [file pgen.1002897.s016.xls]

## Sheet: Sheet1
Table S2. Human genes encoding YFP-ATXN1Q82NT toxicity or aggregation modulators.
Protein name	Gene Symbol	Expected protein MW (kDa)	In-gel protein MW (kDa)	ATXN1Q82NT toxicity	ATXN1Q82NT toxicity change %	STDEV	p value	ATXN3Q73 toxicity	ATXN3Q73 toxicity change %	STDEV	p value	ATXN1Q82NT aggregation	ATXN1Q82NT aggregation change %	STDEV	p value	ATXN3Q73 aggregation	ATXN3Q73 aggregation change %	STDEV	p value
aSNAP	NAPA	34.2	37	E	101.5	54.4472	0.0840075	NC				E	41.5	16.2635	0.0475696	NC
L10	RPL10	25.6	29	E	98.6667	22.0303	0.0162149	NC				E	38	18.5203	0.0708648	NC
Lin-10	C16orf70	48.5	51	E	60.3333	26.1598	0.05733	NC				E	41	16.9706	0.0526402	NC
Ran	RAN	25.4	27	E	50.5	34.6482	0.127569	E	25	2.82843	0.0508213	E	69	29.2062	0.0548536	E	190	45.7	0.0187438
ATP5F1	ATP5F1	29.9	32	E	49.6667	11.0604	0.0161319	NC				E	77	32.5269	0.0546512	NC
P0	RPLP0	34.3	40	E	46.5	27.5772	0.0999672	E	29	2.82843	0.0438354	NC				NC
Vps4B	VPS4B	50.3	55	E	38	15.5242	0.0513824	E	26	4.24264	0.0731327	NC				E	87	58	0.12169
L8	RPL8	29	33	E	34.6667	17.673	0.0767857	NC				E	62.3333	23.2881	0.0435127	NC
PSMD7	PSMD7	38	45	E	31	10.1489	0.0339194	NC				E	44.6667	9.60902	0.0150786	NC
ATP6V1E	ATP6V1E1	27.2	28	E	30	0	0.000370165	NC				E	46.5	33.234	0.136306	NC
Sm-D2	SNRPD2	14.5	16	E	25	9.53939	0.0452636	NC				NC				NC
MED15	MED15	83.6	87	E	20	4.24264	0.0146707	NC				E	31.5	2.12132	0.0015083	NC
EIF2G	EIF2S3	52.1	55	S	-21	8.39848	0.0493971	NC				NC				NC
SmB	SNRPB	25.6	26	S	-21	1.41421	0.0015083	NC				S	-32	9.89949	0.0304514	NC
DNAJB4	DNAJB4	38.8	39	S	-23	1.41421	0.00125786	NC				E	67	26.8701	0.0496534	NC
PSMB6	PSMB6	26.4	26	S	-23.5	0.707107	0.000301659	NC				S	-35	7.07107	0.0133339	NC
RPSA	RPSA	33.8	40	S	-24	11.3137	0.0667435	NC				NC				NC
Crk	CRK	34.8	40	S	-24.3333	8.96289	0.0423707	NC				E	53.3333	8.00595	0.00742758	NC
AFG3L2	AFG3L2	89.6	90	S	-38.3333	4.50925	0.00458081	NC				E	57.5	45.9619	0.162574	NC
Pum1	PUM1	127.7	130	S	-55	1	0.000110175	NC				NC				NC
Nek8	NEK8	75.8	80	S	-55.6667	6.78575	0.00491668	S	-31	12.2882	0.0485902	E	29	7.02777	0.019019	NC
S=Suppression, E=Enhancement, NC=No change
Note. 202 candidate genes were tested whether their overexpression modulates ATXN1Q82NT-induced cytotoxicity and/or protein aggregation in cell-based assays.
21 proteins were identified which modulated ATXN1Q82NT-induced cytotoxicity (rows D-G / yellow color). The specificity of modifiers on ATXN1Q82NT cytotoxicity
was further tested in an ATXN3Q73 cell model (rows H-K / green color). The protein products of RAN, RPLP0, ATP5F1 and NEK8 genes modulated ATXN3Q73-mediated
cytotoxicity in a similar manner. In addition, the effect of cytotoxicity modifiers on ATXN1Q82NT protein aggregation was studied using the filter retardation assay (lit) (rows L-O / red color).
15 out of 21 modifiers (71%) also affected ATXN1Q82NT protein aggregation. For each modifier the following information is given in the Table: A) the protein name; B) the gene symbol; C) the expected molecular
weight (MW) of the relevant protein; D) the in-gel MW of the modifier protein detected by western blotting; E) the effect of the modifier protein on ATXN1Q82NT-induced cytotoxicity;
F) the % change in cytotoxicity levels; G) the STDEV of three independent experiments; H) the p value of ATXN1Q82NT-induced cytotoxicity change, calculated using a two-tailed Student’s t-test.
Similar information is given for the effect of modifier genes on ATXN3Q73-induced cytotoxicity and ATXN1Q82NT or ATXN3Q73 protein aggregation.
