# Supplementary material for: Identification of Human Proteins That Modify Misfolding and Proteotoxicity of Pathogenic Ataxin-1
Source: PLoS Genet. 2012 Aug 16;8(8):e1002897. doi: 10.1371/journal.pgen.1002897 (PMC3420947; doi:10.1371/journal.pgen.1002897)
Supplement: Table S3 — Selected genes for siRNA knock-down experiments in cell-based assays. 15 genes encoding potential ATXN1Q82NT toxicity modifiers were investigated in cell-based siRNA knock-down experiments. (XLS) [file pgen.1002897.s017.xls]

## Sheet: Sheet1
Table S3. Selected genes for siRNA knock-down experiments in cell-based assays.
Gene Symbol	Toxicity	Toxicity change %	STDEV	p value
EIF2S3	E	43.0008	3	0.0016185
NEK8	E	39.474	7	0.0103202
CRK	E	30.4484	5	0.00886912
AFG3L2	E	30.2808	15	0.0729567
C16orf70	E	28.5729	11	0.0460197
PUM1	E	23.4744	3	0.0054001
DNAJB4	E	21.9183	7	0.0323576
PSMB6	E	21.1102	2	0.00297858
RAN	E	20.3407	5	0.0202041
MED15	S	-23.9459	9	0.0440023
ATP6V1E1	NC
RPL10	NC
RPLP0	NC
RPSA	NC
SNRPD2	NC
S=Suppression, E=Enhancement, NC=No change
Note. ATXN1Q82NT cytotoxicity modifiers identified in a primary overexpression screening were tested in a secondary RNAi screening.
Genes were silenced in cells overexpressing ATXN1Q82NT. Six genes were excluded from this assay since the relevant siRNAs affected
cytotoxicity per se. 10 out of 15 siRNAs (67%) modulated ATXN1Q82NT-induced cytotoxicity. For each modifier the following information
is given in the Table: A) the gene symbol of the modifier silenced; B) the effect of modifier silencing on ATXN1Q82NT-induced cytotoxicity;
C) the % change in cytotoxicity levels; D) the STDEV of three independent experiments; E) the p value of ATXN1Q82NT-induced cytotoxicity
change, calculated using a two-tailed Student’s t-test.
