# Supplementary material for: Identification of Human Proteins That Modify Misfolding and Proteotoxicity of Pathogenic Ataxin-1
Source: PLoS Genet. 2012 Aug 16;8(8):e1002897. doi: 10.1371/journal.pgen.1002897 (PMC3420947; doi:10.1371/journal.pgen.1002897)
Supplement: Table S4 — Literature-based annotation of potential cellular functions of ATXN1Q82NT toxicity modifiers. ATXN1Q82NT toxicity modifiers were categorized using the available literature information retrieved from PubMed. (XLS) [file pgen.1002897.s018.xls]

## Sheet: Tabelle1
Table S4. Literature-based annotation of potential cellular functions of ATXN1Q82NT toxicity modifiers.
Cellular Process	Modifiers of ATXN1Q82NT toxicity
	Symbol / GeneID	Protein name	Enhancement / Suppression of ATXN1Q82NT toxicity
Protein synthesis	RPLP0 / 6175	60S acidic ribosomal protein P0 (P0)	E
	RPL8 / 6132	60S ribosomal protein L8 (L8)	E
	RPL10 / 6134	60S ribosomal protein L10 (L10)	E
	RPSA / 3921	40S ribosomal protein SA (RPSA)	S
Protein and vesicle trafficking	RAN / 5901	GTP-binding nuclear protein Ran (Ran)	E
	VPS4B / 9525	Vacuolar protein sorting-associated protein 4B (Vps4B)	E
	NAPA / 8775	Alpha-soluble NSF attachment protein (aSNAP)	E
	ATP6V1E1 / 529	V-type proton ATPase subunit E 1 (ATP6V1E)	E
Regulation of transcription and translation	MED15 / 51586	Mediator of RNA polymerase II transcription subunit 15 (MED15)	E
	EIF2S3 / 1968	Eukaryotic translation initiation factor 2, subunit 3 (EIF2G)	S
	PUM1 / 9698	Pumilio homolog 1 (Pum1)	S
Protein folding and quality control	DNAJB4 / 11080	DnaJ homolog subfamily B member 4 (DNAJB4)	S
	AFG3L2 / 10939	AFG3-like protein 2 (AFG3L2)	S
Protein degradation	PSMD7 / 5713	26S proteasome non-ATPase regulatory subunit 7 (PSMD7 alias Rpn8)	E
	PSMB6 / 5694	Proteasome subunit beta type-6 (PSMB6)	S
Signal transduction	NEK8 / 284086	Serine/threonine-protein kinase Nek8 (Nek8)	S
	CRK / 1398	Adapter molecule crk (Crk)	S
mRNA splicing and small ribonucleoproteins	SNRPD2 / 6633	Small nuclear ribonucleoprotein D2 polypeptide (Sm-D2)	E
	SNRPB / 6628	Small nuclear ribonucleoprotein-associated proteins B and B' (SmB)	S
ATP synthesis and other	ATP5F1 / 515	ATP synthase subunit b, mitochondrial (ATP5F1)	E
	C16orf70 / 80262	Lin-10	E
E=enhancer, S=suppressor
Note. ATXN1Q82NT toxicity modifiers were categorized using literature information retrieved from PubMed.
