# Supplementary material for: Identification of Human Proteins That Modify Misfolding and Proteotoxicity of Pathogenic Ataxin-1
Source: PLoS Genet. 2012 Aug 16;8(8):e1002897. doi: 10.1371/journal.pgen.1002897 (PMC3420947; doi:10.1371/journal.pgen.1002897)
Supplement: Table S5 — Predicting coiled-coil domains in ATXN1Q82NT toxicity modifiers. Coiled-coil (CC) domains in modifier proteins were predicted using the COILS program and a window size of 28 amino acids. (XLS) [file pgen.1002897.s019.xls]

## Sheet: Tabelle1
Table S5. Predicting coiled-coil domains in ATXN1Q82NT toxicity modifiers.
GeneID	Symbol	Protein name	Coiled-coil domains
6134	RPL10	L10
10939	AFG3L2	AFG3L2
284086	NEK8	Nek8
5901	RAN	Ran
6132	RPL8	L8
1968	EIF2S3	EIF2G
6633	SNRPD2	Sm-D2
515	ATP5F1	ATP5F1	coiled-coil
11080	DNAJB4	DNAJB4
1398	CRK	Crk
8775	NAPA	aSNAP	coiled-coil
6175	RPLP0	P0
5713	PSMD7	PSMD7	coiled-coil
80262	C16orf70	Lin-10
51586	MED15	MED15	coiled-coil
9698	PUM1	Pum1
3921	RPSA	RPSA
9525	VPS4B	Vps4B	coiled-coil
529	ATP6V1E1	ATP6V1E	coiled-coil
6628	SNRPB	SmB
5694	PSMB6	PSMB6
