# Supplementary material for: Identification of Human Proteins That Modify Misfolding and Proteotoxicity of Pathogenic Ataxin-1
Source: PLoS Genet. 2012 Aug 16;8(8):e1002897. doi: 10.1371/journal.pgen.1002897 (PMC3420947; doi:10.1371/journal.pgen.1002897)
Supplement: Table S6 — Oligonucleotides for PCR amplification of cDNA fragments. PCR amplified cDNA fragments were utilized for constructing Gateway compatible entry plasmids. We generated cDNA fragments for the proteins MED15CC, MED15ΔCC, ATXN3Q25, ATXN3Q73, ATXN1Q30, ATXN1Q82, ATXN1Q30NT and ATXN1Q82NT. (XLS) [file pgen.1002897.s020.xls]

## Sheet: Tabelle1
Table S6. Oligonucleotides for PCR amplification of cDNA fragments.
Oligonucleotide name	Oligonucleotide sequence
ATXN1-forward	5’-GGGACAAGTTTGTACAAAAAAGCAGGCTGG ATG AAA TCC AAC CAA GAG CGG AGC-3’
ATXN1-reverse-FR	5’-GGGGACCACTTTGTACAAGAAAGCTGGGTG CTA TGC GTA GAA GGC CGT GGC TGG-3’
ATXN1-reverse-FL	5’-GGGGACCACTTTGTACAAGAAAGCTGGGTG CTT GCC TAC ATT AGA CCG GCC TTC-3’.
ATXN3-forward	5’-GGGGACAAGTTTGTACAAAAAAGCAGGCTGG ATG GAG TCC ATC TTC CAC GAG AAA -3’
ATXN3-reverse	5’-GGGGACCACTTTGTACAAGAAAGCTGGGTG TTA TGT CAG ATA AAG TGA GAA GGT-3’.
MED15CC-forward	5´-GGGGACAAGTTTGTACAAAAAAGCAGGCTGG ATG GCT GTC GTG TCT ACG GCA ACT-3’
MED15CC-reverse	5’-GGGGACCACTTTGTACAAGAAAGCTGGGTGTCC TGA TGG TTG GTT CTG AGC AAC TGG-3’
MED15CC-AatII-forward	5'-TGATGATGAGACGTC ATG GCT GTC GTG TCT ACG GC -3'
MED15CC-AatII-reverse	5'-TGATGAAAGACGTC TGA TGG TTG GTT CTG AGC AAC- 3'
MED15 DCC_Fwd	5'-CCATCACAACTCCCGCCACAGTCGC -3'
MED15 DCC_Rev	5'-TCCCGCAGCAGGTCCGCCAGTCAGG -3'
Target gene specific sequences are underlined. FR: fragment. FL: full-length.
