# Supplementary material for: Identification of Human Proteins That Modify Misfolding and Proteotoxicity of Pathogenic Ataxin-1
Source: PLoS Genet. 2012 Aug 16;8(8):e1002897. doi: 10.1371/journal.pgen.1002897 (PMC3420947; doi:10.1371/journal.pgen.1002897)
Supplement: Table S7 — List of cDNA entry clones for construction of destination plasmids. (XLS) [file pgen.1002897.s021.xls]

## Sheet: Tabelle1
Table S7. List of cDNA entry clones for construction of destination plasmids.
Clone ID	Gene ID	Gene Symbol
RZPDo839H09128	16	AARS
CCSB_955	60	ACTB
CCSB_7139	71	ACTG1
IOH40493	10939	AFG3L2
CCSB_5896	191	AHCY
RZPDo839C09138	85365	ALG2
CCSB_2457	164	AP1G1
IOH43520	372	ARCN1
CCSB_5991	498	ATP5A1
CCSB_2404	506	ATP5B
CCSB_3133	513	ATP5D
CCSB_5669	515	ATP5F1
CCSB_10254	10476	ATP5H
CCSB_1333	526	ATP6V1B2
CCSB_3831	529	ATP6V1E1
IOH14042	51606	ATP6V1H
RZPDo834F0614D	10576	CCT2
CCSB_5819	22948	CCT5
RZPDo834H033D	10574	CCT7
CCSB_2424	988	CDC5L
CCSB_6765	27243	CHMP2A
CCSB_9884	128866	CHMP4B
orf_seq_15H05	1434	CSE1L
CCSB_13077	1601	DAB2
CCSB_3179	10212	DDX39
CCSB_15056	146754	DNAH2
CCSB_3146	1917	EEF1A2
IOH39624	1938	EEF2
CCSB_3996	8894	EIF2S2
CCSB_8197	1968	EIF2S3
CCSB_6072	3646	EIF3E
CCSB_6388	1974	EIF4A2
CCSB_4989	1983	EIF5
CCSB_6150	2107	ETF1
CCSB_7923	2184	FAH
CCSB_12904	10056	FARSB
CCSB_8958	2194	FASN
IOH12087	93986	FOXP2
CCSB_2219	23708	GSPT2
CCSB_10303	23560	GTPBP4
CCSB_6145	51144	HSD17B12
CCSB_289	3312	HSPA8
CCSB_5346	3313	HSPA9
CCSB_12412	3843	IPO5
CCSB_7005	51586	MED15
CCSB_11393	4351	MPI
CCSB_3642	8775	NAPA
IOH45357	284086	NEK8
CCSB_5568	4809	NHP2L1
CCSB_11819	51701	NLK
CCSB_3359	50814	NSDHL
CCSB_2132	9631	NUP155
RZPDo834C0316D	10204	NUTF2
CCSB_9740	23481	PES1
IOH36320	5290	PIK3CA
CCSB_13135	5356	PLRG1
CCSB_2887	10113	PREB
CCSB_5641	5557	PRIM1
IOH41469	26121	PRPF31
IOH4192	10594	PRPF8
CCSB_5797	5682	PSMA1
IOH5011	5688	PSMA7
CCSB_3295	5690	PSMB2
CCSB_6012	5691	PSMB3
RZPDo839D0298	5694	PSMB6
RZPDo834H073D	5695	PSMB7
IOH3858	5696	PSMB8
RZPDo834C0311D	5702	PSMC3
IOH3459	5717	PSMD11
CCSB_14487	10213	PSMD14
CCSB_6423	5713	PSMD7
IOH26295	5727	PTCH1
RZPDo834D0817D	5861	RAB1A
RZPDo834A0320D	5869	RAB5B
CCSB_231	5901	RAN
CCSB_8508	6097	RORC
RZPDo834B0816D	6134	RPL10
CCSB_6960	6135	RPL11
CCSB_4275	6137	RPL13
RZPDo839D04136	9045	RPL14
CCSB_14392	6138	RPL15
CCSB_3968	6139	RPL17
CCSB_3082	6141	RPL18
CCSB_14532	6142	RPL18A
CCSB_4703	6143	RPL19
RZPDo834F116D	6146	RPL22
CCSB_6846	9349	RPL23
RZPDo834E036D	6152	RPL24
CCSB_7834	51121	RPL26L1
CCSB_7806	6160	RPL31
RZPDo839A02136	6170	RPL39
CCSB_14898	6125	RPL5
CCSB_13263	6128	RPL6
IOH5681	6130	RPL7A
CCSB_3541	6132	RPL8
CCSB_6109	6175	RPLP0
CCSB_3860	6204	RPS10
CCSB_7822	6206	RPS12
CCSB_4290	6217	RPS16
CCSB_3441	6223	RPS19
CCSB_4142	6187	RPS2
RZPDo839A06128	6227	RPS21
CCSB_6759	6233	RPS27A
CCSB_3880	6188	RPS3
CCSB_314	6189	RPS3A
CCSB_545	6193	RPS5
CCSB_10984	3921	RPSA
CCSB_1046	23256	SCFD1
CCSB_3962	10946	SF3A3
CCSB_8879	23450	SF3B3
CCSB_4249	10262	SF3B4
CCSB_137	9342	SNAP29
RZPDo834B115D	6628	SNRPB
CCSB_3128	6633	SNRPD2
IOH56705	6634	SNRPD3
RZPDo834C1216D	6636	SNRPF
RZPDo834E1115D	6637	SNRPG
RZPDo834B066D	22938	SNW1
CCSB_2746	28972	SPCS1
CCSB_11479	60559	SPCS3
CCSB_3243	6950	TCP1
RZPDo834F124D	10342	TFG
CCSB_9889	23483	TGDS
CCSB_9824	7148	TNXB
CCSB_4595	7846	TUBA1A
CCSB_3653	7307	U2AF1
IOH22897	7317	UBA1
CCSB_5602	7381	UQCRB
IOH52832	7415	VCP
CCSB_11264	9525	VPS4B
CCSB_5212	56949	XAB2
CCSB_6221	1487	CTBP1
CCSB_2567	11080	DNAJB4
CCSB_7073	7266	DNAJC7
RZPDo839B0398	3066	HDAC2
CCSB_6708	3303	HSPA1A
CCSB_6127	9698	PUM1
CCSB_632	81929	SEH1L
CCSB_12351	25942	SIN3A
CCSB_2655	23411	SIRT1
CCSB_8567	7316	UBC
CCSB_4825	7328	UBE2H
CCSB_14114	91746	YTHDC1
CCSB_3401	3306	HSPA2
IOH21059	8536	CAMK1
CCSB_13055	1373	CPS1
CCSB_6849	1431	CS
CCSB_737	8721	EDF1
CCSB_497	957	ENTPD5
CCSB_892	2286	FKBP2
CCSB_5132	2937	GSS
CCSB_5570	3612	IMPA1
CCSB_5565	8564	KMO
CCSB_879	4143	MAT1A
CCSB_3630	4967	OGDH
CCSB_1798	25788	RAD54B
CCSB_5036	55275	VPS53
CCSB_5430	9114	ATP6V0D1
CCSB_4134	23587	C17orf81
CCSB_14312	84970	C1orf94
CCSB_172	8812	CCNK
CCSB_371	1072	CFL1
CCSB_2709	1398	CRK
CCSB_3598	9802	DAZAP2
CCSB_5649	9086	EIF1AY
CCSB_1948	56478	EIF4ENIF1
RZPDo839C0382	955	ENTPD6
CCSB_2549	79869	FLJ12529
CCSB_5513	25801	GCA
CCSB_3143	9798	KIAA0174
CCSB_4623	59349	KLHL12
CCSB_5357	8861	LDB1
CCSB_7485	11051	NUDT21
CCSB_4787	9883	POM121
CCSB_8847	23518	R3HDM1
CCSB_7058	5886	RAD23A
CCSB_12685	23132	RAD54L2
CCSB_1432	11069	RAPGEF4
CCSB_986	23543	RBM9
CCSB_3504	11030	RBPMS
CCSB_2032	84528	RHOXF2
CCSB_13418	9701	SAPS2
CCSB_2149	79048	SECISBP2
CCSB_11619	6720	SREBF1
CCSB_2659	9779	TBC1D5
CCSB_9637	7186	TRAF2
CCSB_3878	22954	TRIM32
CCSB_3907	7205	TRIP6
CCSB_4551	11338	U2AF2
CCSB_3715	10477	UBE2E3
CCSB_3129	7329	UBE2I
CCSB_8932	56893	UBQLN4
CCSB_11050	55249	YY1AP1
IOH27191	11244	ZHX1
GC-F0708	166	AES
CCSB_10493	1488	CTBP2
RZPDo839C0779	9463	PICK1
CCSB_3898	7917	BAT3
CCSB_1554	23424	TDRD7
CCSB_11803	30834	ZNRD1
CCSB_4883	80262	C16orf70
CCSB_5198	56943	ENY2
