# Supplementary material for: Identification of Human Proteins That Modify Misfolding and Proteotoxicity of Pathogenic Ataxin-1
Source: PLoS Genet. 2012 Aug 16;8(8):e1002897. doi: 10.1371/journal.pgen.1002897 (PMC3420947; doi:10.1371/journal.pgen.1002897)
Supplement: Table S8 — List of destination plasmids for expression of cDNAs in E. coli and mammalian cells. (XLS) [file pgen.1002897.s022.xls]

## Sheet: Tabelle1
Table S8. List of destination plasmids for expression of cDNAs in E. coli and mammalian cells.
Destination expression vector	Reference	Experiment
pPA-Renilla	1	Protein interactions (Lumier)
pFire-V5	1	Protein interactions (Lumier)
pTL-HA-GW	Invitrogen	Cellomics approach
pmCherryGW	Invitrogen	Cellomics approach
pdEYFP-C1Amp	Imagenes	Cytotoxicity / protein aggregation
pCMV-FLAG-D11	RZPD	Cytotoxicity / protein aggregation
pFLAG-GW	Invitrogen	Modifier screens
pDEST-Co	Invitrogen	In vitro experiments
pGEX-6P-1	Amersham Biosciences	In vitro experiments
1: Palidwor et al, (2009), Plos Comput Biol, 5(3), e1000304
