# Supplementary material for: Identification of Human Proteins That Modify Misfolding and Proteotoxicity of Pathogenic Ataxin-1
Source: PLoS Genet. 2012 Aug 16;8(8):e1002897. doi: 10.1371/journal.pgen.1002897 (PMC3420947; doi:10.1371/journal.pgen.1002897)
Supplement: Table S9 — List of oligonucleotides for qPCR experiments. (XLS) [file pgen.1002897.s023.xls]

## Sheet: Tabelle1
Table S9. List of oligonucleotides for qPCR experiments
Target gene	qPCR oligonucleotides
CRK	forward: 5΄-TCATTGCCTGCTTTACTGGA-3΄
	reverse: 5΄-TCCCGGATTCTCAAGATGTC-3΄
EIF2S3	forward: 5΄-CTGTCCTGGCCACGATATTT-3΄
	reverse: 5΄-CCTTGGACAAATGCAAGGAT-3΄
MED15	forward: 5΄-CAAGCTTCCGTCAGTGATCC-3΄
	reverse: 5΄-GCTGCCCTGAGAGAGACATT-3΄
NEK8	forward: 5΄-GCTGTAATTCCCTGCTGGAG-3΄
	reverse: 5΄-GGGGAGATATAGCATGGGGT-3΄
PSMB6	forward: 5΄-CAGAACAACCACTGGGTCCT-3΄
	reverse: 5΄-CCCGGTATCGGTAACACATC-3΄
PUM1	forward: 5΄-AAACATCGATGGCCTACTGG-3΄
	reverse: 5΄-ATTGGCTGGGAAACTGAATG-3΄
